# Supplementary material for: Pathogenic Mutations in Cancer-Predisposing Genes: A Survey of 300 Patients with Whole-Genome Sequencing and Lifetime Electronic Health Records
Source: PLoS One. 2016 Dec 8;11(12):e0167847. doi: 10.1371/journal.pone.0167847 (PMC5145192; doi:10.1371/journal.pone.0167847)
Supplement: S2 Table — (XLS) [file pone.0167847.s002.xls]

## Sheet: S2
Supplementary Table 2: Genetic Variants of the 300 Patients Across the 60 Cancer-Predisposition Genes
Chr	Start	End	Ref	Alt	Func	Gene	GeneDetail	ExonicFunc	AA Change	snp138	Pathogenicity
2	29416366	29416366	C	G	exonic	ALK	.	nonsynonymous SNV	ALK:NM_004304:exon29:c.C4587G:p.D1529E	rs1881421	Likely benign
2	29416470	29416470	A	T	exonic	ALK	.	nonsynonymous SNV	ALK:NM_004304:exon29:c.T4483A:p.S1495T	.	Uncertain significance
2	29416481	29416481	T	C	exonic	ALK	.	nonsynonymous SNV	ALK:NM_004304:exon29:c.A4472G:p.K1491R	rs1881420	Benign
2	29436901	29436901	C	T	exonic	ALK	.	nonsynonymous SNV	ALK:NM_004304:exon24:c.G3692A:p.R1231Q	rs200110351	Uncertain significance
2	29446310	29446310	G	A	exonic	ALK	.	nonsynonymous SNV	ALK:NM_004304:exon20:c.C3257T:p.S1086L	rs138589984	Uncertain significance
2	29455287	29455287	T	C	exonic	ALK	.	nonsynonymous SNV	ALK:NM_004304:exon15:c.A2515G:p.I839V	.	Uncertain significance
2	29497967	29497967	G	A	exonic	ALK	.	nonsynonymous SNV	ALK:NM_004304:exon11:c.C2039T:p.T680I	rs35228363	Benign
2	29543736	29543736	A	G	exonic	ALK	.	nonsynonymous SNV	ALK:NM_004304:exon7:c.T1427C:p.V476A	rs35093491	Benign
2	29551215	29551215	C	T	splicing	ALK	NM_004304:exon7:c.1414+1G>A	.	.	.	Uncertain significance
5	112102960	112102960	C	T	exonic	APC	.	nonsynonymous SNV	APC:NM_001127511:exon3:c.C325T:p.R109W,APC:NM_000038:exon4:c.C295T:p.R99W,APC:NM_001127510:exon5:c.C295T:p.R99W	rs139196838	Likely benign
5	112102976	112102976	C	G	exonic	APC	.	stopgain	APC:NM_001127511:exon3:c.C341G:p.S114X,APC:NM_000038:exon4:c.C311G:p.S104X,APC:NM_001127510:exon5:c.C311G:p.S104X	.	Likely pathogenic
5	112154969	112154969	C	T	exonic	APC	.	nonsynonymous SNV	APC:NM_001127511:exon8:c.C1186T:p.R396C,APC:NM_000038:exon10:c.C1240T:p.R414C,APC:NM_001127510:exon11:c.C1240T:p.R414C	rs137854567	Likely benign
5	112164631	112164631	G	A	exonic	APC	.	nonsynonymous SNV	APC:NM_001127511:exon12:c.G1651A:p.V551M,APC:NM_000038:exon14:c.G1705A:p.V569M,APC:NM_001127510:exon15:c.G1705A:p.V569M	.	Uncertain significance
5	112173918	112173918	G	A	exonic	APC	.	nonsynonymous SNV	APC:NM_001127511:exon14:c.G2573A:p.R858Q,APC:NM_000038:exon16:c.G2627A:p.R876Q,APC:NM_001127510:exon17:c.G2627A:p.R876Q	rs373428732	Likely benign
5	112174464	112174464	A	G	exonic	APC	.	nonsynonymous SNV	APC:NM_001127511:exon14:c.A3119G:p.D1040G,APC:NM_000038:exon16:c.A3173G:p.D1058G,APC:NM_001127510:exon17:c.A3173G:p.D1058G	rs148725540	Likely benign
5	112174614	112174614	A	G	exonic	APC	.	nonsynonymous SNV	APC:NM_001127511:exon14:c.A3269G:p.N1090S,APC:NM_000038:exon16:c.A3323G:p.N1108S,APC:NM_001127510:exon17:c.A3323G:p.N1108S	rs151286353	Likely benign
5	112174677	112174677	T	C	exonic	APC	.	nonsynonymous SNV	APC:NM_001127511:exon14:c.T3332C:p.L1111S,APC:NM_000038:exon16:c.T3386C:p.L1129S,APC:NM_001127510:exon17:c.T3386C:p.L1129S	rs143638171	Likely benign
5	112175240	112175240	G	C	exonic	APC	.	nonsynonymous SNV	APC:NM_001127511:exon14:c.G3895C:p.E1299Q,APC:NM_000038:exon16:c.G3949C:p.E1317Q,APC:NM_001127510:exon17:c.G3949C:p.E1317Q	rs1801166	Likely benign
5	112176756	112176756	A	T	exonic	APC	.	nonsynonymous SNV	APC:NM_001127511:exon14:c.T5411A:p.V1804D,APC:NM_000038:exon16:c.T5465A:p.V1822D,APC:NM_001127510:exon17:c.T5465A:p.V1822D	rs459552	Likely benign
5	112177970	112177970	G	T	exonic	APC	.	nonsynonymous SNV	APC:NM_001127511:exon14:c.G6625T:p.G2209C,APC:NM_000038:exon16:c.G6679T:p.G2227C,APC:NM_001127510:exon17:c.G6679T:p.G2227C	rs367905430	Likely benign
5	112178795	112178795	G	A	exonic	APC	.	nonsynonymous SNV	APC:NM_001127511:exon14:c.G7450A:p.G2484S,APC:NM_000038:exon16:c.G7504A:p.G2502S,APC:NM_001127510:exon17:c.G7504A:p.G2502S	rs2229995	Benign
5	112179153	112179153	C	G	exonic	APC	.	nonsynonymous SNV	APC:NM_001127511:exon14:c.C7808G:p.S2603C,APC:NM_000038:exon16:c.C7862G:p.S2621C,APC:NM_001127510:exon17:c.C7862G:p.S2621C	rs72541816	Likely benign
5	112179359	112179359	G	A	exonic	APC	.	nonsynonymous SNV	APC:NM_001127511:exon14:c.G8014A:p.A2672T,APC:NM_000038:exon16:c.G8068A:p.A2690T,APC:NM_001127510:exon17:c.G8068A:p.A2690T	rs140868933	Likely benign
5	112179674	112179674	G	A	exonic	APC	.	nonsynonymous SNV	APC:NM_001127511:exon14:c.G8329A:p.A2777T,APC:NM_000038:exon16:c.G8383A:p.A2795T,APC:NM_001127510:exon17:c.G8383A:p.A2795T	rs369264968	Likely benign
3	52437744	52437744	T	C	exonic	BAP1	.	nonsynonymous SNV	BAP1:NM_004656:exon13:c.A1417G:p.S473G	.	Uncertain significance
10	88635779	88635779	C	A	exonic	BMPR1A	.	nonsynonymous SNV	BMPR1A:NM_004329:exon3:c.C4A:p.P2T	rs3182217	Benign
10	88635780	88635780	C	T	exonic	BMPR1A	.	nonsynonymous SNV	BMPR1A:NM_004329:exon3:c.C5T:p.P2L	rs143248687	Uncertain significance
10	88681326	88681326	C	T	exonic	BMPR1A	.	nonsynonymous SNV	BMPR1A:NM_004329:exon11:c.C1216T:p.R406C	.	Uncertain significance
7	140494157	140494157	G	A	exonic	BRAF	.	nonsynonymous SNV	BRAF:NM_004333:exon8:c.C1091T:p.S364L	.	Uncertain significance
7	140534624	140534624	G	T	exonic	BRAF	.	nonsynonymous SNV	BRAF:NM_004333:exon3:c.C289A:p.Q97K	.	Uncertain significance
17	41222975	41222975	C	T	exonic	BRCA1	.	nonsynonymous SNV	BRCA1:NM_007297:exon14:c.G4815A:p.M1605I,BRCA1:NM_007298:exon14:c.G1644A:p.M548I,BRCA1:NM_007294:exon15:c.G4956A:p.M1652I,BRCA1:NM_007299:exon15:c.G1644A:p.M548I,BRCA1:NM_007300:exon16:c.G5019A:p.M1673I	rs1799967	Benign
17	41223048	41223048	A	G	exonic	BRCA1	.	nonsynonymous SNV	BRCA1:NM_007297:exon14:c.T4742C:p.M1581T,BRCA1:NM_007298:exon14:c.T1571C:p.M524T,BRCA1:NM_007294:exon15:c.T4883C:p.M1628T,BRCA1:NM_007299:exon15:c.T1571C:p.M524T,BRCA1:NM_007300:exon16:c.T4946C:p.M1649T	rs4986854	Likely benign
17	41223094	41223094	T	C	exonic	BRCA1	.	nonsynonymous SNV	BRCA1:NM_007297:exon14:c.A4696G:p.S1566G,BRCA1:NM_007298:exon14:c.A1525G:p.S509G,BRCA1:NM_007294:exon15:c.A4837G:p.S1613G,BRCA1:NM_007299:exon15:c.A1525G:p.S509G,BRCA1:NM_007300:exon16:c.A4900G:p.S1634G	rs1799966	Benign
17	41243509	41243509	T	C	exonic	BRCA1	.	nonsynonymous SNV	BRCA1:NM_007297:exon9:c.A3898G:p.R1300G,BRCA1:NM_007294:exon10:c.A4039G:p.R1347G,BRCA1:NM_007300:exon10:c.A4039G:p.R1347G	rs28897689	Likely benign
17	41243748	41243748	A	G	exonic	BRCA1	.	nonsynonymous SNV	BRCA1:NM_007297:exon9:c.T3659C:p.L1220S,BRCA1:NM_007294:exon10:c.T3800C:p.L1267S,BRCA1:NM_007300:exon10:c.T3800C:p.L1267S	.	Likely benign
17	41243840	41243840	A	C	exonic	BRCA1	.	nonsynonymous SNV	BRCA1:NM_007297:exon9:c.T3567G:p.N1189K,BRCA1:NM_007294:exon10:c.T3708G:p.N1236K,BRCA1:NM_007300:exon10:c.T3708G:p.N1236K	rs28897687	Likely benign
17	41244000	41244000	T	C	exonic	BRCA1	.	nonsynonymous SNV	BRCA1:NM_007297:exon9:c.A3407G:p.K1136R,BRCA1:NM_007294:exon10:c.A3548G:p.K1183R,BRCA1:NM_007300:exon10:c.A3548G:p.K1183R	rs16942	Benign
17	41244429	41244429	C	T	exonic	BRCA1	.	nonsynonymous SNV	BRCA1:NM_007297:exon9:c.G2978A:p.S993N,BRCA1:NM_007294:exon10:c.G3119A:p.S1040N,BRCA1:NM_007300:exon10:c.G3119A:p.S1040N	rs4986852	Benign
17	41244435	41244435	T	C	exonic	BRCA1	.	nonsynonymous SNV	BRCA1:NM_007297:exon9:c.A2972G:p.E991G,BRCA1:NM_007294:exon10:c.A3113G:p.E1038G,BRCA1:NM_007300:exon10:c.A3113G:p.E1038G	rs16941	Benign
17	41244936	41244936	A	G	exonic	BRCA1	.	nonsynonymous SNV	BRCA1:NM_007297:exon9:c.C2471T:p.P824L,BRCA1:NM_007294:exon10:c.C2612T:p.P871L,BRCA1:NM_007300:exon10:c.C2612T:p.P871L	rs799917	Likely benign
17	41245027	41245027	G	A	exonic	BRCA1	.	nonsynonymous SNV	BRCA1:NM_007297:exon9:c.C2380T:p.R794W,BRCA1:NM_007294:exon10:c.C2521T:p.R841W,BRCA1:NM_007300:exon10:c.C2521T:p.R841W	rs1800709	Likely benign
17	41245471	41245471	C	T	exonic	BRCA1	.	nonsynonymous SNV	BRCA1:NM_007297:exon9:c.G1936A:p.D646N,BRCA1:NM_007294:exon10:c.G2077A:p.D693N,BRCA1:NM_007300:exon10:c.G2077A:p.D693N	rs4986850	Benign
17	41246018	41246018	T	-	exonic	BRCA1	.	frameshift deletion	BRCA1:NM_007297:exon9:c.1389delA:p.S463fs,BRCA1:NM_007294:exon10:c.1530delA:p.S510fs,BRCA1:NM_007300:exon10:c.1530delA:p.S510fs	rs80357735	Pathogenic
17	41246061	41246061	C	T	exonic	BRCA1	.	nonsynonymous SNV	BRCA1:NM_007297:exon9:c.G1346A:p.R449H,BRCA1:NM_007294:exon10:c.G1487A:p.R496H,BRCA1:NM_007300:exon10:c.G1487A:p.R496H	rs28897677	Likely benign
17	41246481	41246481	T	C	exonic	BRCA1	.	nonsynonymous SNV	BRCA1:NM_007297:exon9:c.A926G:p.Q309R,BRCA1:NM_007294:exon10:c.A1067G:p.Q356R,BRCA1:NM_007300:exon10:c.A1067G:p.Q356R	rs1799950	Benign
17	41256182	41256182	C	T	exonic	BRCA1	.	nonsynonymous SNV	BRCA1:NM_007297:exon5:c.G257A:p.R86H,BRCA1:NM_007298:exon5:c.G398A:p.R133H,BRCA1:NM_007294:exon6:c.G398A:p.R133H,BRCA1:NM_007299:exon6:c.G398A:p.R133H,BRCA1:NM_007300:exon6:c.G398A:p.R133H	rs80357357	Likely benign
13	32893271	32893271	A	G	exonic	BRCA2	.	nonsynonymous SNV	BRCA2:NM_000059:exon3:c.A125G:p.Y42C	rs4987046	Likely benign
13	32906480	32906480	A	C	exonic	BRCA2	.	nonsynonymous SNV	BRCA2:NM_000059:exon10:c.A865C:p.N289H	rs766173	Benign
13	32906593	32906593	C	A	exonic	BRCA2	.	nonsynonymous SNV	BRCA2:NM_000059:exon10:c.C978A:p.S326R	rs28897706	Likely benign
13	32906729	32906729	A	C	exonic	BRCA2	.	nonsynonymous SNV	BRCA2:NM_000059:exon10:c.A1114C:p.N372H	rs144848	Benign
13	32906766	32906766	C	T	exonic	BRCA2	.	nonsynonymous SNV	BRCA2:NM_000059:exon10:c.C1151T:p.S384F	rs41293475	Likely benign
13	32907000	32907000	A	G	exonic	BRCA2	.	nonsynonymous SNV	BRCA2:NM_000059:exon10:c.A1385G:p.E462G	rs56403624	Likely benign
13	32907165	32907165	A	G	exonic	BRCA2	.	nonsynonymous SNV	BRCA2:NM_000059:exon10:c.A1550G:p.N517S	rs80358439	Likely benign
13	32907407	32907407	A	G	exonic	BRCA2	.	nonsynonymous SNV	BRCA2:NM_000059:exon10:c.A1792G:p.T598A	rs28897710	Likely benign
13	32910617	32910617	C	A	exonic	BRCA2	.	nonsynonymous SNV	BRCA2:NM_000059:exon11:c.C2125A:p.L709M	.	Uncertain significance
13	32911295	32911295	G	A	exonic	BRCA2	.	nonsynonymous SNV	BRCA2:NM_000059:exon11:c.G2803A:p.D935N	rs28897716	Likely benign
13	32911463	32911463	A	G	exonic	BRCA2	.	nonsynonymous SNV	BRCA2:NM_000059:exon11:c.A2971G:p.N991D	rs1799944	Benign
13	32911547	32911547	C	G	exonic	BRCA2	.	nonsynonymous SNV	BRCA2:NM_000059:exon11:c.C3055G:p.L1019V	rs55638633	Likely benign
13	32912198	32912198	A	G	exonic	BRCA2	.	nonsynonymous SNV	BRCA2:NM_000059:exon11:c.A3706G:p.K1236E	.	Uncertain significance
13	32912750	32912750	G	T	exonic	BRCA2	.	nonsynonymous SNV	BRCA2:NM_000059:exon11:c.G4258T:p.D1420Y	rs28897727	Likely benign
13	32913210	32913210	G	A	exonic	BRCA2	.	nonsynonymous SNV	BRCA2:NM_000059:exon11:c.G4718A:p.C1573Y	rs56249050	Likely benign
13	32913562	32913562	A	C	exonic	BRCA2	.	nonsynonymous SNV	BRCA2:NM_000059:exon11:c.A5070C:p.K1690N	rs56087561	Likely benign
13	32913729	32913729	-	T	exonic	BRCA2	.	frameshift insertion	BRCA2:NM_000059:exon11:c.5238dupT:p.S1746fs	.	Pathogenic
13	32913882	32913882	C	G	exonic	BRCA2	.	nonsynonymous SNV	BRCA2:NM_000059:exon11:c.C5390G:p.A1797G	rs80358760	Likely benign
13	32914196	32914196	G	A	exonic	BRCA2	.	nonsynonymous SNV	BRCA2:NM_000059:exon11:c.G5704A:p.D1902N	rs4987048	Likely benign
13	32914236	32914236	C	T	exonic	BRCA2	.	nonsynonymous SNV	BRCA2:NM_000059:exon11:c.C5744T:p.T1915M	rs4987117	Benign
13	32914592	32914592	C	T	exonic	BRCA2	.	nonsynonymous SNV	BRCA2:NM_000059:exon11:c.C6100T:p.R2034C	rs1799954	Likely benign
13	32915177	32915177	G	A	exonic	BRCA2	.	nonsynonymous SNV	BRCA2:NM_000059:exon11:c.G6685A:p.E2229K	.	Uncertain significance
13	32930598	32930598	T	C	exonic	BRCA2	.	nonsynonymous SNV	BRCA2:NM_000059:exon15:c.T7469C:p.I2490T	rs11571707	Benign
13	32930673	32930673	C	T	exonic	BRCA2	.	nonsynonymous SNV	BRCA2:NM_000059:exon15:c.C7544T:p.T2515I	rs28897744	Likely benign
13	32937521	32937521	G	A	exonic	BRCA2	.	nonsynonymous SNV	BRCA2:NM_000059:exon18:c.G8182A:p.V2728I	rs28897749	Likely benign
13	32945172	32945172	A	C	exonic	BRCA2	.	nonsynonymous SNV	BRCA2:NM_000059:exon20:c.A8567C:p.E2856A	rs11571747	Likely benign
13	32950860	32950860	C	T	exonic	BRCA2	.	nonsynonymous SNV	BRCA2:NM_000059:exon21:c.C8686T:p.R2896C	rs373203204	Likely benign
13	32953550	32953550	G	A	exonic	BRCA2	.	nonsynonymous SNV	BRCA2:NM_000059:exon22:c.G8851A:p.A2951T	rs11571769	Likely benign
13	32953604	32953604	G	A	exonic	BRCA2	.	nonsynonymous SNV	BRCA2:NM_000059:exon22:c.G8905A:p.V2969M	rs59004709	Likely benign
13	32968861	32968861	T	C	exonic	BRCA2	.	nonsynonymous SNV	BRCA2:NM_000059:exon25:c.T9292C:p.Y3098H	rs41293521	Likely benign
13	32972626	32972626	A	T	exonic	BRCA2	.	stopgain	BRCA2:NM_000059:exon27:c.A9976T:p.K3326X	rs11571833	Likely benign
13	32972884	32972884	A	G	exonic	BRCA2	.	nonsynonymous SNV	BRCA2:NM_000059:exon27:c.A10234G:p.I3412V	rs1801426	Benign
11	119169085	119169085	G	A	exonic	CBL	.	nonsynonymous SNV	CBL:NM_005188:exon15:c.G2269A:p.A757T	rs146517083	Likely benign
16	68772239	68772239	C	A	exonic	CDH1	.	nonsynonymous SNV	CDH1:NM_004360:exon2:c.C88A:p.P30T	rs139866691	Likely benign
16	68855966	68855966	G	A	exonic	CDH1	.	nonsynonymous SNV	CDH1:NM_004360:exon12:c.G1774A:p.A592T	rs35187787	Likely benign
16	68867265	68867265	A	G	exonic	CDH1	.	nonsynonymous SNV	CDH1:NM_004360:exon16:c.A2512G:p.S838G	rs121964872	Uncertain significance
9	21970916	21970916	C	T	exonic	CDKN2A	.	nonsynonymous SNV	CDKN2A:NM_000077:exon2:c.G442A:p.A148T,CDKN2A:NM_001195132:exon2:c.G442A:p.A148T	rs3731249	Benign
9	21974580	21974580	G	A	exonic	CDKN2A	.	nonsynonymous SNV	CDKN2A:NM_058197:exon1:c.C247T:p.R83W	.	Uncertain significance
9	21974640	21974640	C	G	exonic	CDKN2A	.	nonsynonymous SNV	CDKN2A:NM_058197:exon1:c.G187C:p.G63R	rs45456595	Likely benign
14	95560313	95560313	T	C	exonic	DICER1	.	nonsynonymous SNV	DICER1:NM_001195573:exon23:c.A5276G:p.K1759R,DICER1:NM_001271282:exon24:c.A5276G:p.K1759R,DICER1:NM_001291628:exon24:c.A5276G:p.K1759R,DICER1:NM_177438:exon24:c.A5276G:p.K1759R,DICER1:NM_030621:exon26:c.A5276G:p.K1759R	rs144259142	Uncertain significance
14	95562366	95562366	A	C	exonic	DICER1	.	nonsynonymous SNV	DICER1:NM_001195573:exon22:c.T4891G:p.S1631A,DICER1:NM_001271282:exon23:c.T4891G:p.S1631A,DICER1:NM_001291628:exon23:c.T4891G:p.S1631A,DICER1:NM_177438:exon23:c.T4891G:p.S1631A,DICER1:NM_030621:exon25:c.T4891G:p.S1631A	rs145551486	Likely benign
14	95574770	95574770	A	C	exonic	DICER1	.	nonsynonymous SNV	DICER1:NM_001195573:exon14:c.T2327G:p.V776G,DICER1:NM_001271282:exon15:c.T2327G:p.V776G,DICER1:NM_001291628:exon15:c.T2327G:p.V776G,DICER1:NM_177438:exon15:c.T2327G:p.V776G,DICER1:NM_030621:exon17:c.T2327G:p.V776G	.	Uncertain significance
14	95582959	95582959	A	G	exonic	DICER1	.	nonsynonymous SNV	DICER1:NM_001195573:exon9:c.T1583C:p.I528T,DICER1:NM_001271282:exon10:c.T1583C:p.I528T,DICER1:NM_001291628:exon10:c.T1583C:p.I528T,DICER1:NM_177438:exon10:c.T1583C:p.I528T,DICER1:NM_030621:exon12:c.T1583C:p.I528T	rs143099538	Uncertain significance
14	95599713	95599713	A	G	exonic	DICER1	.	nonsynonymous SNV	DICER1:NM_001195573:exon1:c.T83C:p.F28S,DICER1:NM_001271282:exon2:c.T83C:p.F28S,DICER1:NM_001291628:exon2:c.T83C:p.F28S,DICER1:NM_177438:exon2:c.T83C:p.F28S,DICER1:NM_030621:exon4:c.T83C:p.F28S	.	Uncertain significance
2	47596649	47596649	C	T	exonic	EPCAM	.	nonsynonymous SNV	EPCAM:NM_002354:exon1:c.C5T:p.A2V	rs201402370	Likely benign
2	47601029	47601029	G	C	exonic	EPCAM	.	nonsynonymous SNV	EPCAM:NM_002354:exon3:c.G267C:p.Q89H	rs146480420	Likely benign
3	128204867	128204867	A	C	exonic	GATA2	.	nonsynonymous SNV	GATA2:NM_001145662:exon3:c.T574G:p.S192A,GATA2:NM_032638:exon3:c.T574G:p.S192A,GATA2:NM_001145661:exon4:c.T574G:p.S192A	.	Uncertain significance
3	128204960	128204960	G	C	exonic	GATA2	.	nonsynonymous SNV	GATA2:NM_001145662:exon3:c.C481G:p.P161A,GATA2:NM_032638:exon3:c.C481G:p.P161A,GATA2:NM_001145661:exon4:c.C481G:p.P161A	rs34799090	Likely benign
3	128205754	128205754	G	C	exonic	GATA2	.	nonsynonymous SNV	GATA2:NM_001145662:exon2:c.C121G:p.P41A,GATA2:NM_032638:exon2:c.C121G:p.P41A,GATA2:NM_001145661:exon3:c.C121G:p.P41A	rs143590990	Uncertain significance
12	25368432	25368432	G	C	exonic	KRAS	.	nonsynonymous SNV	KRAS:NM_033360:exon5:c.C513G:p.I171M	.	Uncertain significance
14	65472939	65472939	C	T	exonic	MAX	.	nonsynonymous SNV	MAX:NM_001271069:exon3:c.G208A:p.V70I,MAX:NM_197957:exon4:c.G235A:p.V79I	.	Likely benign
14	65550980	65550980	A	C	exonic	MAX	.	nonsynonymous SNV	MAX:NM_001271068:exon3:c.T182G:p.L61R,MAX:NM_145114:exon4:c.T209G:p.L70R	.	Uncertain significance
11	64572018	64572018	C	T	exonic	MEN1	.	nonsynonymous SNV	MEN1:NM_000244:exon10:c.A1636G:p.T546A,MEN1:NM_130799:exon10:c.A1621G:p.T541A,MEN1:NM_130800:exon10:c.A1636G:p.T546A,MEN1:NM_130801:exon10:c.A1636G:p.T546A,MEN1:NM_130802:exon10:c.A1636G:p.T546A,MEN1:NM_130803:exon10:c.A1636G:p.T546A,MEN1:NM_130804:exon11:c.A1636G:p.T546A	rs2959656	Likely benign
11	64575505	64575505	C	T	exonic	MEN1	.	nonsynonymous SNV	MEN1:NM_000244:exon3:c.G527A:p.R176Q,MEN1:NM_130799:exon3:c.G512A:p.R171Q,MEN1:NM_130800:exon3:c.G527A:p.R176Q,MEN1:NM_130801:exon3:c.G527A:p.R176Q,MEN1:NM_130802:exon3:c.G527A:p.R176Q,MEN1:NM_130803:exon3:c.G527A:p.R176Q,MEN1:NM_130804:exon4:c.G527A:p.R176Q	rs607969	Benign
3	37035103	37035103	G	C	exonic	MLH1	.	nonsynonymous SNV	MLH1:NM_000249:exon1:c.G65C:p.G22A,MLH1:NM_001258271:exon1:c.G65C:p.G22A	rs41295280	Likely benign
3	37053568	37053568	A	G	exonic	MLH1	.	nonsynonymous SNV	MLH1:NM_000249:exon8:c.A655G:p.I219V,MLH1:NM_001167617:exon8:c.A361G:p.I121V,MLH1:NM_001258271:exon8:c.A655G:p.I219V	rs1799977	Benign
3	37070273	37070273	A	G	splicing	MLH1	NM_000249:exon13:c.1410-2A>G,NM_001258273:exon12:c.687-2A>G,NM_001258271:exon13:c.1410-2A>G,NM_001167617:exon13:c.1116-2A>G,NM_001258274:exon14:c.687-2A>G,NM_001167619:exon12:c.687-2A>G,NM_001167618:exon13:c.687-2A>G	.	.	.	Uncertain significance
3	37092019	37092019	G	A	exonic	MLH1	.	nonsynonymous SNV	MLH1:NM_001258271:exon17:c.G1939A:p.V647M,MLH1:NM_001167619:exon18:c.G1423A:p.V475M,MLH1:NM_001258273:exon18:c.G1423A:p.V475M,MLH1:NM_000249:exon19:c.G2146A:p.V716M,MLH1:NM_001167617:exon19:c.G1852A:p.V618M,MLH1:NM_001167618:exon19:c.G1423A:p.V475M,MLH1:NM_001258274:exon20:c.G1423A:p.V475M	rs35831931	Likely benign
2	47635575	47635575	A	G	exonic	MSH2	.	nonsynonymous SNV	MSH2:NM_000251:exon2:c.A247G:p.M83V,MSH2:NM_001258281:exon3:c.A49G:p.M17V	.	Uncertain significance
2	47643457	47643457	G	A	exonic	MSH2	.	nonsynonymous SNV	MSH2:NM_000251:exon6:c.G965A:p.G322D,MSH2:NM_001258281:exon7:c.G767A:p.G256D	rs4987188	Benign
2	47707927	47707927	C	G	exonic	MSH2	.	nonsynonymous SNV	MSH2:NM_000251:exon15:c.C2551G:p.L851V,MSH2:NM_001258281:exon16:c.C2353G:p.L785V	.	Uncertain significance
2	48026055	48026055	A	T	exonic	MSH6	.	nonsynonymous SNV	MSH6:NM_001281492:exon2:c.A543T:p.K181N,MSH6:NM_001281493:exon3:c.A27T:p.K9N,MSH6:NM_000179:exon4:c.A933T:p.K311N,MSH6:NM_001281494:exon4:c.A27T:p.K9N	.	Likely benign
2	48026308	48026308	C	G	exonic	MSH6	.	nonsynonymous SNV	MSH6:NM_001281492:exon2:c.C796G:p.L266V,MSH6:NM_001281493:exon3:c.C280G:p.L94V,MSH6:NM_000179:exon4:c.C1186G:p.L396V,MSH6:NM_001281494:exon4:c.C280G:p.L94V	rs2020908	Likely benign
2	48026979	48026979	A	C	exonic	MSH6	.	nonsynonymous SNV	MSH6:NM_001281492:exon2:c.A1467C:p.E489D,MSH6:NM_001281493:exon3:c.A951C:p.E317D,MSH6:NM_000179:exon4:c.A1857C:p.E619D,MSH6:NM_001281494:exon4:c.A951C:p.E317D	rs63751121	Likely benign
2	48030707	48030707	T	G	exonic	MSH6	.	nonsynonymous SNV	MSH6:NM_001281492:exon3:c.T2931G:p.D977E,MSH6:NM_001281493:exon4:c.T2415G:p.D805E,MSH6:NM_000179:exon5:c.T3321G:p.D1107E,MSH6:NM_001281494:exon5:c.T2415G:p.D805E	.	Uncertain significance
17	29496957	29496957	T	A	exonic	NF1	.	nonsynonymous SNV	NF1:NM_000267:exon5:c.T528A:p.D176E,NF1:NM_001042492:exon5:c.T528A:p.D176E,NF1:NM_001128147:exon5:c.T528A:p.D176E	rs112306990	Likely benign
17	29509657	29509657	G	A	exonic	NF1	.	nonsynonymous SNV	NF1:NM_000267:exon8:c.G862A:p.V288M,NF1:NM_001042492:exon8:c.G862A:p.V288M,NF1:NM_001128147:exon8:c.G862A:p.V288M	.	Uncertain significance
17	29556262	29556262	A	G	exonic	NF1	.	nonsynonymous SNV	NF1:NM_000267:exon21:c.A2629G:p.M877V,NF1:NM_001042492:exon21:c.A2629G:p.M877V	.	Uncertain significance
17	29654761	29654761	C	G	exonic	NF1	.	nonsynonymous SNV	NF1:NM_000267:exon37:c.C5450G:p.S1817C,NF1:NM_001042492:exon38:c.C5513G:p.S1838C	rs368654378	Uncertain significance
17	29679366	29679366	C	T	exonic	NF1	.	stopgain	NF1:NM_000267:exon50:c.C7486T:p.R2496X,NF1:NM_001042492:exon51:c.C7549T:p.R2517X	.	Likely pathogenic
22	30069367	30069367	G	A	exonic	NF2	.	nonsynonymous SNV	NF2:NM_181830:exon10:c.G983A:p.R328H,NF2:NM_181831:exon10:c.G983A:p.R328H,NF2:NM_181828:exon11:c.G1106A:p.R369H,NF2:NM_181829:exon11:c.G1109A:p.R370H,NF2:NM_000268:exon12:c.G1232A:p.R411H,NF2:NM_016418:exon12:c.G1232A:p.R411H,NF2:NM_181825:exon12:c.G1232A:p.R411H,NF2:NM_181832:exon12:c.G1232A:p.R411H	rs201214090	Uncertain significance
22	30079688	30079688	A	G	splicing	NF2	NM_181831:exon15:c.1534-2A>G	.	.	rs75296199	Uncertain significance
16	23632723	23632723	C	T	exonic	PALB2	.	nonsynonymous SNV	PALB2:NM_024675:exon10:c.G3073A:p.A1025T	.	Likely benign
16	23634293	23634293	C	T	exonic	PALB2	.	nonsynonymous SNV	PALB2:NM_024675:exon9:c.G2993A:p.G998E	rs45551636	Benign
16	23641461	23641461	C	G	exonic	PALB2	.	nonsynonymous SNV	PALB2:NM_024675:exon5:c.G2014C:p.E672Q	rs45532440	Benign
16	23646191	23646191	T	C	exonic	PALB2	.	nonsynonymous SNV	PALB2:NM_024675:exon4:c.A1676G:p.Q559R	rs152451	Benign
16	23646323	23646323	T	C	exonic	PALB2	.	nonsynonymous SNV	PALB2:NM_024675:exon4:c.A1544G:p.K515R	.	Likely benign
16	23646617	23646617	G	T	exonic	PALB2	.	nonsynonymous SNV	PALB2:NM_024675:exon4:c.C1250A:p.S417Y	rs45510998	Likely benign
16	23646857	23646857	A	G	exonic	PALB2	.	nonsynonymous SNV	PALB2:NM_024675:exon4:c.T1010C:p.L337S	rs45494092	Benign
16	23652466	23652466	G	A	exonic	PALB2	.	nonsynonymous SNV	PALB2:NM_024675:exon1:c.C13T:p.P5S	rs377085677	Likely benign
9	36840623	36840623	A	G	exonic	PAX5	.	nonsynonymous SNV	PAX5:NM_001280550:exon7:c.C791T:p.T264I,PAX5:NM_001280549:exon8:c.C878T:p.T293I	rs3780135	Likely benign
9	36846910	36846910	C	T	exonic	PAX5	.	nonsynonymous SNV	PAX5:NM_001280549:exon7:c.G797A:p.G266E	rs35469494	Benign
9	36882049	36882049	C	T	exonic	PAX5	.	nonsynonymous SNV	PAX5:NM_001280553:exon7:c.G835A:p.A279T,PAX5:NM_001280554:exon7:c.G835A:p.A279T,PAX5:NM_001280556:exon7:c.G640A:p.A214T,PAX5:NM_001280548:exon8:c.G964A:p.A322T,PAX5:NM_016734:exon8:c.G964A:p.A322T	rs34810717	Benign
9	37034023	37034023	A	T	exonic	PAX5	.	nonsynonymous SNV	PAX5:NM_001280547:exon1:c.T6A:p.D2E,PAX5:NM_001280548:exon1:c.T6A:p.D2E,PAX5:NM_001280549:exon1:c.T6A:p.D2E,PAX5:NM_001280550:exon1:c.T6A:p.D2E,PAX5:NM_001280552:exon1:c.T6A:p.D2E,PAX5:NM_001280553:exon1:c.T6A:p.D2E,PAX5:NM_001280554:exon1:c.T6A:p.D2E,PAX5:NM_001280555:exon1:c.T6A:p.D2E,PAX5:NM_016734:exon1:c.T6A:p.D2E	rs139701864	Uncertain significance
4	41749528	41749528	G	T	exonic	PHOX2B	.	nonsynonymous SNV	PHOX2B:NM_003924:exon2:c.C267A:p.H89Q	.	Uncertain significance
4	41750482	41750482	G	T	exonic	PHOX2B	.	nonsynonymous SNV	PHOX2B:NM_003924:exon1:c.C146A:p.T49N	.	Uncertain significance
7	6026530	6026530	C	T	exonic	PMS2	.	nonsynonymous SNV	PMS2:NM_000535:exon11:c.G1866A:p.M622I	rs1805324	Benign
7	6026607	6026607	T	A	exonic	PMS2	.	nonsynonymous SNV	PMS2:NM_000535:exon11:c.A1789T:p.T597S	rs1805318	Likely benign
7	6026708	6026708	C	A	exonic	PMS2	.	nonsynonymous SNV	PMS2:NM_000535:exon11:c.G1688T:p.R563L	rs63750668	Likely benign
7	6026775	6026775	C	T	exonic	PMS2	.	nonsynonymous SNV	PMS2:NM_000535:exon11:c.A1621G:p.K541E	rs2228006	Likely benign
7	6026829	6026829	A	T	exonic	PMS2	.	nonsynonymous SNV	PMS2:NM_000535:exon11:c.T1567A:p.S523T	rs63751132	Likely benign
7	6026837	6026837	G	A	exonic	PMS2	.	nonsynonymous SNV	PMS2:NM_000535:exon11:c.C1559T:p.A520V	rs63751300	Likely benign
7	6026840	6026840	T	C	exonic	PMS2	.	nonsynonymous SNV	PMS2:NM_000535:exon11:c.A1556G:p.Y519C	rs63750649	Likely benign
7	6026942	6026942	G	T	exonic	PMS2	.	nonsynonymous SNV	PMS2:NM_000535:exon11:c.C1454A:p.T485K	rs1805323	Benign
7	6026959	6026959	G	C	exonic	PMS2	.	nonsynonymous SNV	PMS2:NM_000535:exon11:c.C1437G:p.H479Q	rs63750685	Likely benign
7	6026988	6026988	G	A	exonic	PMS2	.	nonsynonymous SNV	PMS2:NM_000535:exon11:c.C1408T:p.P470S	rs1805321	Benign
7	6042238	6042238	G	A	exonic	PMS2	.	nonsynonymous SNV	PMS2:NM_000535:exon5:c.C383T:p.S128L	rs116373169	Likely benign
7	6045627	6045627	C	T	exonic	PMS2	.	nonsynonymous SNV	PMS2:NM_000535:exon2:c.G59A:p.R20Q	rs10254120	Benign
7	6045634	6045634	T	C	exonic	PMS2	.	nonsynonymous SNV	PMS2:NM_000535:exon2:c.A52G:p.I18V	rs63750123	Likely benign
17	66511691	66511691	A	G	exonic	PRKAR1A	.	nonsynonymous SNV	PRKAR1A:NM_001276290:exon1:c.A151G:p.R51G,PRKAR1A:NM_001278433:exon2:c.A151G:p.R51G,PRKAR1A:NM_002734:exon2:c.A151G:p.R51G,PRKAR1A:NM_212471:exon2:c.A151G:p.R51G,PRKAR1A:NM_212472:exon2:c.A151G:p.R51G,PRKAR1A:NM_001276289:exon3:c.A151G:p.R51G	.	Uncertain significance
9	98209214	98209214	G	A	exonic	PTCH1	.	nonsynonymous SNV	PTCH1:NM_000264:exon23:c.C4324T:p.R1442W,PTCH1:NM_001083602:exon23:c.C4126T:p.R1376W,PTCH1:NM_001083603:exon23:c.C4321T:p.R1441W,PTCH1:NM_001083604:exon23:c.C3871T:p.R1291W,PTCH1:NM_001083605:exon23:c.C3871T:p.R1291W,PTCH1:NM_001083606:exon23:c.C3871T:p.R1291W,PTCH1:NM_001083607:exon23:c.C3871T:p.R1291W	rs143464326	Likely benign
9	98209490	98209490	G	A	exonic	PTCH1	.	nonsynonymous SNV	PTCH1:NM_000264:exon23:c.C4048T:p.R1350W,PTCH1:NM_001083602:exon23:c.C3850T:p.R1284W,PTCH1:NM_001083603:exon23:c.C4045T:p.R1349W,PTCH1:NM_001083604:exon23:c.C3595T:p.R1199W,PTCH1:NM_001083605:exon23:c.C3595T:p.R1199W,PTCH1:NM_001083606:exon23:c.C3595T:p.R1199W,PTCH1:NM_001083607:exon23:c.C3595T:p.R1199W	rs140417636	Likely benign
9	98209583	98209583	G	A	exonic	PTCH1	.	nonsynonymous SNV	PTCH1:NM_000264:exon23:c.C3955T:p.R1319C,PTCH1:NM_001083602:exon23:c.C3757T:p.R1253C,PTCH1:NM_001083603:exon23:c.C3952T:p.R1318C,PTCH1:NM_001083604:exon23:c.C3502T:p.R1168C,PTCH1:NM_001083605:exon23:c.C3502T:p.R1168C,PTCH1:NM_001083606:exon23:c.C3502T:p.R1168C,PTCH1:NM_001083607:exon23:c.C3502T:p.R1168C	rs375998275	Likely benign
9	98209594	98209594	G	A	exonic	PTCH1	.	nonsynonymous SNV	PTCH1:NM_000264:exon23:c.C3944T:p.P1315L,PTCH1:NM_001083602:exon23:c.C3746T:p.P1249L,PTCH1:NM_001083603:exon23:c.C3941T:p.P1314L,PTCH1:NM_001083604:exon23:c.C3491T:p.P1164L,PTCH1:NM_001083605:exon23:c.C3491T:p.P1164L,PTCH1:NM_001083606:exon23:c.C3491T:p.P1164L,PTCH1:NM_001083607:exon23:c.C3491T:p.P1164L	rs357564	Benign
9	98211572	98211572	T	A	exonic	PTCH1	.	nonsynonymous SNV	PTCH1:NM_000264:exon22:c.A3583T:p.T1195S,PTCH1:NM_001083602:exon22:c.A3385T:p.T1129S,PTCH1:NM_001083603:exon22:c.A3580T:p.T1194S,PTCH1:NM_001083604:exon22:c.A3130T:p.T1044S,PTCH1:NM_001083605:exon22:c.A3130T:p.T1044S,PTCH1:NM_001083606:exon22:c.A3130T:p.T1044S,PTCH1:NM_001083607:exon22:c.A3130T:p.T1044S	rs2236405	Benign
9	98220308	98220308	G	A	exonic	PTCH1	.	nonsynonymous SNV	PTCH1:NM_000264:exon18:c.C3155T:p.T1052M,PTCH1:NM_001083602:exon18:c.C2957T:p.T986M,PTCH1:NM_001083603:exon18:c.C3152T:p.T1051M,PTCH1:NM_001083604:exon18:c.C2702T:p.T901M,PTCH1:NM_001083605:exon18:c.C2702T:p.T901M,PTCH1:NM_001083606:exon18:c.C2702T:p.T901M,PTCH1:NM_001083607:exon18:c.C2702T:p.T901M	rs138911275	Likely benign
9	98238402	98238402	C	T	exonic	PTCH1	.	nonsynonymous SNV	PTCH1:NM_000264:exon12:c.G1642A:p.V548M,PTCH1:NM_001083602:exon12:c.G1444A:p.V482M,PTCH1:NM_001083603:exon12:c.G1639A:p.V547M,PTCH1:NM_001083604:exon12:c.G1189A:p.V397M,PTCH1:NM_001083605:exon12:c.G1189A:p.V397M,PTCH1:NM_001083606:exon12:c.G1189A:p.V397M,PTCH1:NM_001083607:exon12:c.G1189A:p.V397M	.	Likely benign
10	89623952	89623952	G	A	exonic	PTEN	.	nonsynonymous SNV	PTEN:NM_001304717:exon2:c.G245A:p.G82D	.	Uncertain significance
10	89624116	89624116	G	T	exonic	PTEN	.	nonsynonymous SNV	PTEN:NM_001304717:exon2:c.G409T:p.A137S	.	Uncertain significance
12	112940030	112940030	C	T	exonic	PTPN11	.	nonsynonymous SNV	PTPN11:NM_002834:exon14:c.C1682T:p.P561L	rs141140214	Uncertain significance
13	48941709	48941709	A	G	exonic	RB1	.	nonsynonymous SNV	RB1:NM_000321:exon10:c.A1019G:p.D340G	.	Uncertain significance
13	49033829	49033829	C	T	exonic	RB1	.	nonsynonymous SNV	RB1:NM_000321:exon20:c.C1966T:p.R656W	rs142509759	Likely benign
10	43595999	43595999	C	A	exonic	RET	.	nonsynonymous SNV	RET:NM_020630:exon2:c.C166A:p.L56M,RET:NM_020975:exon2:c.C166A:p.L56M	rs145633958	Likely benign
10	43607555	43607555	G	A	exonic	RET	.	nonsynonymous SNV	RET:NM_020630:exon8:c.G1531A:p.E511K,RET:NM_020975:exon8:c.G1531A:p.E511K	rs201553718	Uncertain significance
10	43610119	43610119	G	A	exonic	RET	.	nonsynonymous SNV	RET:NM_020630:exon11:c.G2071A:p.G691S,RET:NM_020975:exon11:c.G2071A:p.G691S	rs1799939	Benign
10	43613884	43613884	A	C	exonic	RET	.	nonsynonymous SNV	RET:NM_020630:exon13:c.A2348C:p.N783T,RET:NM_020975:exon13:c.A2348C:p.N783T	.	Uncertain significance
10	43613908	43613908	A	T	exonic	RET	.	nonsynonymous SNV	RET:NM_020630:exon13:c.A2372T:p.Y791F,RET:NM_020975:exon13:c.A2372T:p.Y791F	rs77724903	Likely benign
10	43615142	43615142	C	G	exonic	RET	.	nonsynonymous SNV	RET:NM_020630:exon14:c.C2556G:p.I852M,RET:NM_020975:exon14:c.C2556G:p.I852M	.	Uncertain significance
10	43615532	43615532	G	A	exonic	RET	.	nonsynonymous SNV	RET:NM_020630:exon15:c.G2611A:p.V871I,RET:NM_020975:exon15:c.G2611A:p.V871I	rs145170911	Uncertain significance
10	43620335	43620335	C	T	exonic	RET	.	nonsynonymous SNV	RET:NM_020630:exon18:c.C2944T:p.R982C,RET:NM_020975:exon18:c.C2944T:p.R982C	rs17158558	Benign
5	233595	233595	T	C	exonic	SDHA	.	nonsynonymous SNV	SDHA:NM_001294332:exon7:c.T755C:p.I252T,SDHA:NM_004168:exon8:c.T899C:p.I300T	rs1126418	Uncertain significance
5	256509	256509	G	A	exonic	SDHA	.	nonsynonymous SNV	SDHA:NM_001294332:exon14:c.G1825A:p.V609I,SDHA:NM_004168:exon15:c.G1969A:p.V657I	rs6962	Benign
1	17354297	17354297	A	G	exonic	SDHB	.	nonsynonymous SNV	SDHB:NM_003000:exon5:c.T487C:p.S163P	rs33927012	Benign
1	161332307	161332307	G	C	exonic	SDHC	.	nonsynonymous SNV	SDHC:NM_001278172:exon4:c.G328C:p.E110Q,SDHC:NM_001035511:exon5:c.G430C:p.E144Q	rs201210474	Likely benign
11	111957665	111957665	G	A	exonic	SDHD	.	nonsynonymous SNV	SDHD:NM_001276503:exon1:c.G34A:p.G12S,SDHD:NM_001276504:exon1:c.G34A:p.G12S,SDHD:NM_001276506:exon1:c.G34A:p.G12S,SDHD:NM_003002:exon1:c.G34A:p.G12S	rs34677591	Likely benign
11	111958677	111958677	A	G	exonic	SDHD	.	nonsynonymous SNV	SDHD:NM_001276503:exon2:c.A149G:p.H50R,SDHD:NM_001276506:exon2:c.A149G:p.H50R,SDHD:NM_003002:exon2:c.A149G:p.H50R	rs11214077	Likely benign
19	11094954	11094954	A	T	exonic	SMARCA4	.	nonsynonymous SNV	SMARCA4:NM_001128845:exon1:c.A127T:p.M43L,SMARCA4:NM_001128846:exon1:c.A127T:p.M43L,SMARCA4:NM_001128847:exon1:c.A127T:p.M43L,SMARCA4:NM_001128848:exon1:c.A127T:p.M43L,SMARCA4:NM_001128849:exon2:c.A127T:p.M43L,SMARCA4:NM_003072:exon2:c.A127T:p.M43L,SMARCA4:NM_001128844:exon3:c.A127T:p.M43L	.	Uncertain significance
19	11096925	11096925	C	T	exonic	SMARCA4	.	nonsynonymous SNV	SMARCA4:NM_001128845:exon3:c.C416T:p.P139L,SMARCA4:NM_001128846:exon3:c.C416T:p.P139L,SMARCA4:NM_001128847:exon3:c.C416T:p.P139L,SMARCA4:NM_001128848:exon3:c.C416T:p.P139L,SMARCA4:NM_001128849:exon4:c.C416T:p.P139L,SMARCA4:NM_003072:exon4:c.C416T:p.P139L,SMARCA4:NM_001128844:exon5:c.C416T:p.P139L	.	Uncertain significance
19	11097098	11097098	C	T	exonic	SMARCA4	.	nonsynonymous SNV	SMARCA4:NM_001128845:exon3:c.C589T:p.P197S,SMARCA4:NM_001128846:exon3:c.C589T:p.P197S,SMARCA4:NM_001128847:exon3:c.C589T:p.P197S,SMARCA4:NM_001128848:exon3:c.C589T:p.P197S,SMARCA4:NM_001128849:exon4:c.C589T:p.P197S,SMARCA4:NM_003072:exon4:c.C589T:p.P197S,SMARCA4:NM_001128844:exon5:c.C589T:p.P197S	rs200664441	Likely benign
19	11097598	11097598	A	C	exonic	SMARCA4	.	nonsynonymous SNV	SMARCA4:NM_001128845:exon4:c.A778C:p.M260L,SMARCA4:NM_001128846:exon4:c.A778C:p.M260L,SMARCA4:NM_001128847:exon4:c.A778C:p.M260L,SMARCA4:NM_001128848:exon4:c.A778C:p.M260L,SMARCA4:NM_001128849:exon5:c.A778C:p.M260L,SMARCA4:NM_003072:exon5:c.A778C:p.M260L,SMARCA4:NM_001128844:exon6:c.A778C:p.M260L	.	Uncertain significance
19	11169488	11169488	C	T	exonic	SMARCA4	.	nonsynonymous SNV	SMARCA4:NM_001128845:exon30:c.C4468T:p.R1490C,SMARCA4:NM_001128846:exon30:c.C4465T:p.R1489C,SMARCA4:NM_001128847:exon30:c.C4459T:p.R1487C,SMARCA4:NM_001128848:exon30:c.C4456T:p.R1486C,SMARCA4:NM_003072:exon32:c.C4558T:p.R1520C,SMARCA4:NM_001128844:exon33:c.C4558T:p.R1520C,SMARCA4:NM_001128849:exon33:c.C4654T:p.R1552C	.	Uncertain significance
19	11170547	11170547	G	T	exonic	SMARCA4	.	nonsynonymous SNV	SMARCA4:NM_001128845:exon31:c.G4664T:p.G1555V,SMARCA4:NM_001128846:exon31:c.G4661T:p.G1554V,SMARCA4:NM_001128847:exon31:c.G4655T:p.G1552V,SMARCA4:NM_001128848:exon31:c.G4652T:p.G1551V,SMARCA4:NM_003072:exon33:c.G4754T:p.G1585V,SMARCA4:NM_001128844:exon34:c.G4754T:p.G1585V,SMARCA4:NM_001128849:exon34:c.G4850T:p.G1617V	rs148115492	Uncertain significance
2	39224112	39224112	T	C	exonic	SOS1	.	nonsynonymous SNV	SOS1:NM_005633:exon19:c.A3032G:p.N1011S	rs8192671	Likely benign
2	39241107	39241107	G	A	exonic	SOS1	.	nonsynonymous SNV	SOS1:NM_005633:exon12:c.C1964T:p.P655L	rs56219475	Likely benign
19	1223125	1223125	C	G	exonic	STK11	.	nonsynonymous SNV	STK11:NM_000455:exon8:c.C1062G:p.F354L	rs59912467	Likely benign
10	104353782	104353782	G	A	exonic	SUFU	.	nonsynonymous SNV	SUFU:NM_001178133:exon6:c.G716A:p.R239Q,SUFU:NM_016169:exon6:c.G716A:p.R239Q	.	Uncertain significance
10	104359258	104359258	A	G	exonic	SUFU	.	nonsynonymous SNV	SUFU:NM_001178133:exon8:c.A979G:p.I327V,SUFU:NM_016169:exon8:c.A979G:p.I327V	.	Uncertain significance
10	104359297	104359297	G	T	exonic	SUFU	.	nonsynonymous SNV	SUFU:NM_001178133:exon8:c.G1018T:p.A340S,SUFU:NM_016169:exon8:c.G1018T:p.A340S	rs34135067	Uncertain significance
2	96920573	96920573	G	T	exonic	TMEM127	.	nonsynonymous SNV	TMEM127:NM_001193304:exon3:c.C407A:p.T136K,TMEM127:NM_017849:exon3:c.C407A:p.T136K	.	Uncertain significance
17	7577521	7577521	T	C	exonic	TP53	.	nonsynonymous SNV	TP53:NM_001126115:exon3:c.A364G:p.I122V,TP53:NM_001126116:exon3:c.A364G:p.I122V,TP53:NM_001126117:exon3:c.A364G:p.I122V,TP53:NM_001276697:exon3:c.A283G:p.I95V,TP53:NM_001276698:exon3:c.A283G:p.I95V,TP53:NM_001276699:exon3:c.A283G:p.I95V,TP53:NM_001126118:exon6:c.A643G:p.I215V,TP53:NM_000546:exon7:c.A760G:p.I254V,TP53:NM_001126112:exon7:c.A760G:p.I254V,TP53:NM_001126113:exon7:c.A760G:p.I254V,TP53:…	.	Uncertain significance
17	7578389	7578389	G	A	exonic	TP53	.	nonsynonymous SNV	TP53:NM_001126115:exon1:c.C145T:p.R49C,TP53:NM_001126116:exon1:c.C145T:p.R49C,TP53:NM_001126117:exon1:c.C145T:p.R49C,TP53:NM_001276697:exon1:c.C64T:p.R22C,TP53:NM_001276698:exon1:c.C64T:p.R22C,TP53:NM_001276699:exon1:c.C64T:p.R22C,TP53:NM_001126118:exon4:c.C424T:p.R142C,TP53:NM_000546:exon5:c.C541T:p.R181C,TP53:NM_001126112:exon5:c.C541T:p.R181C,TP53:NM_001126113:exon5:c.C541T:p.R181C,TP53:NM_001…	.	Likely pathogenic
17	7579472	7579472	C	G	exonic	TP53	.	nonsynonymous SNV	TP53:NM_001126118:exon3:c.C98G:p.P33R,TP53:NM_000546:exon4:c.C215G:p.P72R,TP53:NM_001126112:exon4:c.C215G:p.P72R,TP53:NM_001126113:exon4:c.C215G:p.P72R,TP53:NM_001126114:exon4:c.C215G:p.P72R,TP53:NM_001276695:exon4:c.C98G:p.P33R,TP53:NM_001276696:exon4:c.C98G:p.P33R,TP53:NM_001276760:exon4:c.C98G:p.P33R,TP53:NM_001276761:exon4:c.C98G:p.P33R	rs1042522	Likely benign
9	135772014	135772014	C	T	exonic	TSC1	.	nonsynonymous SNV	TSC1:NM_001162427:exon22:c.G2950A:p.G984S,TSC1:NM_000368:exon23:c.G3103A:p.G1035S,TSC1:NM_001162426:exon23:c.G3100A:p.G1034S	rs118203742	Likely benign
9	135778098	135778098	T	C	exonic	TSC1	.	nonsynonymous SNV	TSC1:NM_001162427:exon17:c.A2132G:p.N711S,TSC1:NM_000368:exon18:c.A2285G:p.N762S,TSC1:NM_001162426:exon18:c.A2282G:p.N761S	rs118203670	Likely benign
9	135779052	135779052	G	A	exonic	TSC1	.	nonsynonymous SNV	TSC1:NM_001162427:exon16:c.C2041T:p.H681Y,TSC1:NM_000368:exon17:c.C2194T:p.H732Y,TSC1:NM_001162426:exon17:c.C2191T:p.H731Y	rs118203657	Likely benign
9	135781194	135781194	G	A	exonic	TSC1	.	nonsynonymous SNV	TSC1:NM_001162427:exon14:c.C1618T:p.P540S,TSC1:NM_000368:exon15:c.C1771T:p.P591S,TSC1:NM_001162426:exon15:c.C1768T:p.P590S	.	Uncertain significance
9	135786013	135786013	G	A	exonic	TSC1	.	nonsynonymous SNV	TSC1:NM_001162427:exon11:c.C1055T:p.S352L,TSC1:NM_000368:exon12:c.C1208T:p.S403L,TSC1:NM_001162426:exon12:c.C1205T:p.S402L	rs118203504	Likely benign
9	135786904	135786904	A	G	exonic	TSC1	.	nonsynonymous SNV	TSC1:NM_001162427:exon9:c.T812C:p.M271T,TSC1:NM_000368:exon10:c.T965C:p.M322T,TSC1:NM_001162426:exon10:c.T965C:p.M322T	rs1073123	Benign
16	2110795	2110795	G	A	exonic	TSC2	.	nonsynonymous SNV	TSC2:NM_000548:exon11:c.G1100A:p.R367Q,TSC2:NM_001077183:exon11:c.G1100A:p.R367Q,TSC2:NM_001114382:exon11:c.G1100A:p.R367Q	rs1800725	Benign
16	2124321	2124321	C	A	exonic	TSC2	.	nonsynonymous SNV	TSC2:NM_000548:exon22:c.C2476A:p.L826M,TSC2:NM_001077183:exon22:c.C2476A:p.L826M,TSC2:NM_001114382:exon22:c.C2476A:p.L826M	rs45517238	Likely benign
16	2129058	2129058	G	T	exonic	TSC2	.	nonsynonymous SNV	TSC2:NM_001077183:exon26:c.G2860T:p.A954S,TSC2:NM_000548:exon27:c.G2992T:p.A998S,TSC2:NM_001114382:exon27:c.G2992T:p.A998S	.	Uncertain significance
16	2129166	2129166	G	A	exonic	TSC2	.	nonsynonymous SNV	TSC2:NM_001077183:exon26:c.G2968A:p.V990I,TSC2:NM_000548:exon27:c.G3100A:p.V1034I,TSC2:NM_001114382:exon27:c.G3100A:p.V1034I	rs146745242	Uncertain significance
16	2129650	2129650	A	T	exonic	TSC2	.	nonsynonymous SNV	TSC2:NM_001077183:exon28:c.A3245T:p.D1082V,TSC2:NM_000548:exon29:c.A3377T:p.D1126V,TSC2:NM_001114382:exon29:c.A3377T:p.D1126V	.	Uncertain significance
16	2133701	2133701	G	A	exonic	TSC2	.	nonsynonymous SNV	TSC2:NM_001077183:exon31:c.G3688A:p.A1230T,TSC2:NM_001114382:exon32:c.G3820A:p.A1274T,TSC2:NM_000548:exon33:c.G3889A:p.A1297T	rs45517319	Likely benign
16	2133770	2133770	G	A	exonic	TSC2	.	nonsynonymous SNV	TSC2:NM_001077183:exon31:c.G3757A:p.V1253I,TSC2:NM_001114382:exon32:c.G3889A:p.V1297I,TSC2:NM_000548:exon33:c.G3958A:p.V1320I	.	Likely benign
16	2134508	2134508	G	T	exonic	TSC2	.	nonsynonymous SNV	TSC2:NM_001077183:exon32:c.G4084T:p.A1362S,TSC2:NM_001114382:exon33:c.G4216T:p.A1406S,TSC2:NM_000548:exon34:c.G4285T:p.A1429S	rs45474795	Likely benign
16	2137909	2137909	G	A	exonic	TSC2	.	nonsynonymous SNV	TSC2:NM_001077183:exon37:c.G4834A:p.E1612K,TSC2:NM_001114382:exon38:c.G4966A:p.E1656K,TSC2:NM_000548:exon39:c.G5035A:p.E1679K	rs370404391	Likely benign
16	2138253	2138253	G	A	exonic	TSC2	.	nonsynonymous SNV	TSC2:NM_001077183:exon39:c.G4985A:p.R1662H,TSC2:NM_001114382:exon40:c.G5117A:p.R1706H,TSC2:NM_000548:exon41:c.G5186A:p.R1729H	.	Uncertain significance
3	10183772	10183772	C	T	exonic	VHL	.	nonsynonymous SNV	VHL:NM_000551:exon1:c.C241T:p.P81S,VHL:NM_198156:exon1:c.C241T:p.P81S	rs104893829	Uncertain significance
3	10188296	10188296	A	G	exonic	VHL	.	nonsynonymous SNV	VHL:NM_000551:exon2:c.A439G:p.I147V	.	Uncertain significance
11	32450067	32450067	G	A	exonic	WT1	.	nonsynonymous SNV	WT1:NM_000378:exon2:c.C745T:p.P249S,WT1:NM_001198551:exon2:c.C109T:p.P37S,WT1:NM_001198552:exon2:c.C109T:p.P37S,WT1:NM_024424:exon2:c.C745T:p.P249S,WT1:NM_024426:exon2:c.C745T:p.P249S	rs2234584	Uncertain significance
